# Supplementary material for: SLC25A39 Upregulation Is Associated with DNA Methylation, Immune Cell Infiltration, and Poor Prognosis in Hepatocellular Carcinoma
Source: Int J Mol Sci. 2026 Mar 28;27(7):3098. doi: 10.3390/ijms27073098 (PMC13073517; doi:10.3390/ijms27073098)
Supplement: Supplementary file 1 [file ijms-27-03098-s001.zip]

Archive with 4 entries (3 files):
- ijms-4212820-supplementary/
- ijms-4212820-supplementary/supplementary figures.pdf
- ijms-4212820-supplementary/Table S1 SLC25A39 GDSC Drug IC50 And Expression.xlsx
- ijms-4212820-supplementary/Table S2 SLC25A39 CTRP Drug IC50 And Expression.xlsx
