# Supplementary material for: SLC25A39 Upregulation Is Associated with DNA Methylation, Immune Cell Infiltration, and Poor Prognosis in Hepatocellular Carcinoma
Source: Int J Mol Sci. 2026 Mar 28;27(7):3098. doi: 10.3390/ijms27073098 (PMC13073517; doi:10.3390/ijms27073098)
Supplement: Supplementary file 1 [file ijms-27-03098-s001.zip › ijms-4212820-supplementary/Table S1 SLC25A39 GDSC Drug IC50 And Expression.xlsx]

## Sheet: SheetName
symbol	drug	cor	fdr	entrez
SLC25A39	BX-912	0.232239	7.34516e-12	51629
SLC25A39	Sunitinib	0.222526	0.000243132	51629
SLC25A39	PIK-93	0.21203	4.65257e-10	51629
SLC25A39	QL-VIII-58	0.202094	0.00039452	51629
SLC25A39	BX-795	0.198797	2.34209e-07	51629
SLC25A39	SN-38	0.196671	1.27161e-07	51629
SLC25A39	CAL-101	0.195378	2.65249e-08	51629
SLC25A39	THZ-2-49	0.193533	3.74521e-08	51629
SLC25A39	Camptothecin	0.192724	4.72721e-07	51629
SLC25A39	QL-XI-92	0.192217	2.85313e-08	51629
SLC25A39	Talazoparib	0.192142	3.62705e-07	51629
SLC25A39	Genentech Cpd 10	0.191399	3.64134e-08	51629
SLC25A39	Cytarabine	0.189265	3.5706e-06	51629
SLC25A39	TG101348	0.187785	4.8913e-08	51629
SLC25A39	ZG-10	0.185443	0.000919735	51629
SLC25A39	BIX02189	0.180796	2.17191e-07	51629
SLC25A39	Foretinib	0.180388	6.92483e-07	51629
SLC25A39	UNC0638	0.178338	1.36505e-07	51629
SLC25A39	CP466722	0.17832	2.4379e-07	51629
SLC25A39	JW-7-24-1	0.177401	2.85395e-07	51629
SLC25A39	SNX-2112	0.177007	3.87753e-07	51629
SLC25A39	CEP-701	0.176914	2.24635e-06	51629
SLC25A39	Y-39983	0.17527	6.98983e-07	51629
SLC25A39	KIN001-244	0.17328	8.33359e-07	51629
SLC25A39	TGX221	0.172905	0.00372327	51629
SLC25A39	BAY 61-3606	0.172453	4.68633e-06	51629
SLC25A39	GSK1070916	0.168133	1.82805e-06	51629
SLC25A39	KIN001-102	0.167627	1.22252e-06	51629
SLC25A39	Olaparib	0.167242	1.437e-05	51629
SLC25A39	BEZ235	0.16635	4.1015e-05	51629
SLC25A39	AZD7762	0.165917	9.97515e-06	51629
SLC25A39	KIN001-236	0.164355	3.21435e-06	51629
SLC25A39	Temsirolimus	0.161483	5.7804e-05	51629
SLC25A39	XMD14-99	0.160606	7.54668e-06	51629
SLC25A39	ZSTK474	0.157661	7.08373e-06	51629
SLC25A39	GSK429286A	0.155965	2.5619e-05	51629
SLC25A39	NPK76-II-72-1	0.154385	7.24779e-06	51629
SLC25A39	Cyclopamine	0.154336	0.0596955	51629
SLC25A39	Tubastatin A	0.152071	1.2712e-05	51629
SLC25A39	VNLG/124	0.151304	4.7944e-05	51629
SLC25A39	AT-7519	0.151193	1.4283e-05	51629
SLC25A39	PI-103	0.151052	1.7178e-05	51629
SLC25A39	Vinblastine	0.150723	0.000125876	51629
SLC25A39	CAY10603	0.148775	2.0841e-05	51629
SLC25A39	XMD13-2	0.148291	2.2004e-05	51629
SLC25A39	DMOG	0.147884	0.000151584	51629
SLC25A39	XMD8-85	0.147336	0.0335776	51629
SLC25A39	CGP-60474	0.146921	0.036327	51629
SLC25A39	Ispinesib Mesylate	0.145993	3.4982e-05	51629
SLC25A39	TL-1-85	0.14496	3.5853e-05	51629
SLC25A39	WZ3105	0.144052	3.5222e-05	51629
SLC25A39	QL-X-138	0.143813	5.0574e-05	51629
SLC25A39	PHA-793887	0.142516	3.8104e-05	51629
SLC25A39	BI-2536	0.141757	0.104131	51629
SLC25A39	OSI-027	0.14147	6.0223e-05	51629
SLC25A39	YM201636	0.140828	7.1306e-05	51629
SLC25A39	XMD15-27	0.139324	0.000518186	51629
SLC25A39	XL-184	0.139085	0.000411291	51629
SLC25A39	Methotrexate	0.138014	0.00014162	51629
SLC25A39	Cisplatin	0.137444	0.00121718	51629
SLC25A39	GSK2126458	0.136267	0.000151733	51629
SLC25A39	Bleomycin (50 uM)	0.135713	0.000125523	51629
SLC25A39	GW843682X	0.135367	0.0714706	51629
SLC25A39	AZD6482	0.134242	0.000531323	51629
SLC25A39	AUY922	0.133799	0.00172417	51629
SLC25A39	GDC0941	0.133027	0.00200281	51629
SLC25A39	PD-0332991	0.132217	0.00295625	51629
SLC25A39	CUDC-101	0.131934	0.000231361	51629
SLC25A39	NG-25	0.130342	0.000209744	51629
SLC25A39	TPCA-1	0.12886	0.000219054	51629
SLC25A39	Salubrinal	0.12845	0.0917891	51629
SLC25A39	HG-6-64-1	0.12841	0.00152517	51629
SLC25A39	XMD8-92	0.127948	0.115763	51629
SLC25A39	piperlongumine	0.127453	0.0010015	51629
SLC25A39	CCT018159	0.127236	0.00366696	51629
SLC25A39	GSK690693	0.127184	0.000370144	51629
SLC25A39	Sorafenib	0.126305	0.131225	51629
SLC25A39	FK866	0.126062	0.000388146	51629
SLC25A39	CHIR-99021	0.125667	0.00051574	51629
SLC25A39	JW-7-52-1	0.122528	0.132953	51629
SLC25A39	AP-24534	0.121391	0.00159204	51629
SLC25A39	CX-5461	0.120985	0.000721457	51629
SLC25A39	S-Trityl-L-cysteine	0.120115	0.102778	51629
SLC25A39	ZM-447439	0.119016	0.00400085	51629
SLC25A39	YK 4-279	0.118528	0.00927518	51629
SLC25A39	THZ-2-102-1	0.117949	0.000922596	51629
SLC25A39	Z-LLNle-CHO	0.117032	0.0830474	51629
SLC25A39	GSK269962A	0.116839	0.0043955	51629
SLC25A39	NU-7441	0.116658	0.0359435	51629
SLC25A39	TW 37	0.115802	0.00353807	51629
SLC25A39	VX-680	0.114838	0.163829	51629
SLC25A39	IPA-3	0.114596	0.00248914	51629
SLC25A39	AZD8055	0.113069	0.00318469	51629
SLC25A39	BMS345541	0.11105	0.00172857	51629
SLC25A39	Obatoclax Mesylate	0.110394	0.00832958	51629
SLC25A39	Belinostat	0.110362	0.00248648	51629
SLC25A39	BHG712	0.108971	0.0022438	51629
SLC25A39	T0901317	0.108801	0.0046935	51629
SLC25A39	(5Z)-7-Oxozeaenol	0.107735	0.00458938	51629
SLC25A39	KU-55933	0.10732	0.0275414	51629
SLC25A39	Linifanib	0.105908	0.0126171	51629
SLC25A39	KIN001-260	0.105597	0.00317338	51629
SLC25A39	AR-42	0.105274	0.00310687	51629
SLC25A39	AC220	0.104876	0.0115107	51629
SLC25A39	Midostaurin	0.104769	0.010936	51629
SLC25A39	OSU-03012	0.104676	0.0162593	51629
SLC25A39	QL-XII-61	0.102913	0.0903452	51629
SLC25A39	Paclitaxel	0.102451	0.267645	51629
SLC25A39	BMS-509744	0.101739	0.235872	51629
SLC25A39	Masitinib	0.101474	0.00567737	51629
SLC25A39	PAC-1	0.100376	0.0116902	51629
SLC25A39	OSI-930	0.100372	0.00738604	51629
SLC25A39	Dasatinib	0.0997375	0.124954	51629
SLC25A39	Parthenolide	0.0993086	0.288174	51629
SLC25A39	Etoposide	0.0989497	0.0199223	51629
SLC25A39	I-BET-762	0.0986034	0.00482851	51629
SLC25A39	Roscovitine	0.098408	0.494513	51629
SLC25A39	Embelin	0.0968795	0.0444363	51629
SLC25A39	Gemcitabine	0.0966323	0.0284689	51629
SLC25A39	XMD11-85h	0.0948817	0.471698	51629
SLC25A39	STF-62247	0.0929195	0.0171133	51629
SLC25A39	HG-5-88-01	0.0924152	0.395522	51629
SLC25A39	Pyrimethamine	0.0913568	0.390007	51629
SLC25A39	Pazopanib	0.0875316	0.071087	51629
SLC25A39	TL-2-105	0.0865747	0.0187901	51629
SLC25A39	Navitoclax	0.0834198	0.0255953	51629
SLC25A39	CMK	0.0832027	0.433754	51629
SLC25A39	Elesclomol	0.082973	0.0504517	51629
SLC25A39	FMK	0.0828217	0.148176	51629
SLC25A39	PFI-1	0.0826303	0.061081	51629
SLC25A39	Bosutinib	0.0823675	0.0772193	51629
SLC25A39	WZ-1-84	0.0815986	0.284465	51629
SLC25A39	KIN001-270	0.0807502	0.0359818	51629
SLC25A39	AS605240	0.0803352	0.0480424	51629
SLC25A39	A-770041	0.0799416	0.306546	51629
SLC25A39	AG-014699	0.0797812	0.0528183	51629
SLC25A39	Doxorubicin	0.0783668	0.151514	51629
SLC25A39	YM155	0.0774414	0.0956046	51629
SLC25A39	CGP-082996	0.0763423	0.396886	51629
SLC25A39	Bleomycin	0.0757942	0.127882	51629
SLC25A39	Vorinostat	0.0756868	0.0410189	51629
SLC25A39	QL-XII-47	0.0756642	0.0527802	51629
SLC25A39	MPS-1-IN-1	0.0753399	0.0449862	51629
SLC25A39	JNJ-26854165	0.0744044	0.108628	51629
SLC25A39	WH-4-023	0.0733235	0.342023	51629
SLC25A39	Bortezomib	0.0731963	0.345604	51629
SLC25A39	MLN4924	0.0712098	0.184372	51629
SLC25A39	Temozolomide	0.0709263	0.224717	51629
SLC25A39	Crizotinib	0.0699417	0.597703	51629
SLC25A39	TAE684	0.0693515	0.518882	51629
SLC25A39	GDC0449	0.0687502	0.397437	51629
SLC25A39	EKB-569	0.0674485	0.0891356	51629
SLC25A39	PF-562271	0.067164	0.201572	51629
SLC25A39	TAK-715	0.0669172	0.0685979	51629
SLC25A39	Phenformin	0.0661439	0.077387	51629
SLC25A39	FTI-277	0.0637832	0.123342	51629
SLC25A39	CH5424802	0.0626841	0.236148	51629
SLC25A39	LY317615	0.0620505	0.147185	51629
SLC25A39	Vinorelbine	0.0620288	0.229799	51629
SLC25A39	Bryostatin 1	0.0616265	0.215161	51629
SLC25A39	MG-132	0.0602092	0.506263	51629
SLC25A39	RO-3306	0.0601675	0.15315	51629
SLC25A39	AZ628	0.0597515	0.442214	51629
SLC25A39	MK-2206	0.0591046	0.236822	51629
SLC25A39	PLX4720	0.0586251	0.154437	51629
SLC25A39	PHA-665752	0.0580799	0.693875	51629
SLC25A39	Mitomycin C	0.0580235	0.239171	51629
SLC25A39	Nutlin-3a (-)	0.0578486	0.215434	51629
SLC25A39	Dabrafenib	0.05776	0.177713	51629
SLC25A39	Rapamycin	0.0576659	0.630381	51629
SLC25A39	Shikonin	0.0567029	0.26802	51629
SLC25A39	AMG-706	0.056323	0.320992	51629
SLC25A39	HG-5-113-01	0.0557563	0.441657	51629
SLC25A39	A-443654	0.0544589	0.752217	51629
SLC25A39	JNK-9L	0.0537109	0.320783	51629
SLC25A39	FR-180204	0.0523951	0.299201	51629
SLC25A39	ATRA	0.0514581	0.291494	51629
SLC25A39	Bexarotene	0.0507904	0.45613	51629
SLC25A39	AS601245	0.0494862	0.354432	51629
SLC25A39	Tipifarnib	0.0491587	0.439041	51629
SLC25A39	Tivozanib	0.0490464	0.383961	51629
SLC25A39	Tamoxifen	0.0487835	0.651968	51629
SLC25A39	5-Fluorouracil	0.0477829	0.205408	51629
SLC25A39	Docetaxel	0.0448461	0.24788	51629
SLC25A39	Ruxolitinib	0.0439023	0.390847	51629
SLC25A39	AICAR	0.0423589	0.308754	51629
SLC25A39	UNC1215	0.0420463	0.415437	51629
SLC25A39	GW-2580	0.0406479	0.910243	51629
SLC25A39	KIN001-266	0.0396904	0.420249	51629
SLC25A39	BMS-754807	0.0363022	0.523915	51629
SLC25A39	681640	0.03616	0.564836	51629
SLC25A39	LAQ824	0.0358436	0.39208	51629
SLC25A39	BMS-536924	0.0342605	0.64276	51629
SLC25A39	Lisitinib	0.0341749	0.618569	51629
SLC25A39	SB52334	0.0306957	0.553539	51629
SLC25A39	Bicalutamide	0.0301303	0.530282	51629
SLC25A39	Thapsigargin	0.0290638	0.688263	51629
SLC25A39	IOX2	0.0285709	0.649105	51629
SLC25A39	GSK-650394	0.0285062	0.727131	51629
SLC25A39	NSC-207895	0.0272379	0.583856	51629
SLC25A39	Axitinib	0.0257614	0.66755	51629
SLC25A39	LFM-A13	0.0244198	0.670674	51629
SLC25A39	JQ12	0.0202568	0.746185	51629
SLC25A39	QS11	0.0193205	0.797189	51629
SLC25A39	Epothilone B	0.0183519	0.75642	51629
SLC25A39	Veliparib	0.0181207	0.822869	51629
SLC25A39	MS-275	0.0179913	0.864103	51629
SLC25A39	Imatinib	0.0171644	0.929506	51629
SLC25A39	PD-173074	0.0171582	0.929169	51629
SLC25A39	BMS-708163	0.0166357	0.712373	51629
SLC25A39	Saracatinib	0.0119626	0.907707	51629
SLC25A39	SB590885	0.0105911	0.854041	51629
SLC25A39	KIN001-055	0.00810391	0.928237	51629
SLC25A39	selumetinib	0.00526938	0.907083	51629
SLC25A39	GW 441756	0.00505999	0.992006	51629
SLC25A39	Zibotentan	0.00447767	0.992757	51629
SLC25A39	Nilotinib	0.00364988	0.957491	51629
SLC25A39	SGC0946	0.00334083	0.964465	51629
SLC25A39	JQ1	0.00169943	0.976677	51629
SLC25A39	SB 216763	0.00074054	0.990344	51629
SLC25A39	SB 505124	-0.00115745	0.993004	51629
SLC25A39	KIN001-135	-0.00219956	0.98987	51629
SLC25A39	RDEA119	-0.00357388	0.932599	51629
SLC25A39	XAV939	-0.00405948	0.9303	51629
SLC25A39	CI-1040	-0.00409017	0.941935	51629
SLC25A39	JNK Inhibitor VIII	-0.00411447	0.937757	51629
SLC25A39	MP470	-0.00414935	0.938505	51629
SLC25A39	rTRAIL	-0.00622207	0.952245	51629
SLC25A39	17-AAG	-0.00916046	0.82898	51629
SLC25A39	PF-4708671	-0.0129628	0.926676	51629
SLC25A39	PD-0325901	-0.0141765	0.754338	51629
SLC25A39	NSC-87877	-0.0203596	0.75312	51629
SLC25A39	CCT007093	-0.0228186	0.64066	51629
SLC25A39	GNF-2	-0.0261023	0.928192	51629
SLC25A39	EX-527	-0.0277855	0.816479	51629
SLC25A39	BIRB 0796	-0.0281664	0.613983	51629
SLC25A39	VX-11e	-0.0288914	0.581762	51629
SLC25A39	Trametinib	-0.0294334	0.464017	51629
SLC25A39	SL 0101-1	-0.0310985	0.704518	51629
SLC25A39	VX-702	-0.0323883	0.895264	51629
SLC25A39	CP724714	-0.0345183	0.545135	51629
SLC25A39	FH535	-0.0369007	0.46435	51629
SLC25A39	GSK1904529A	-0.0401072	0.396905	51629
SLC25A39	EHT 1864	-0.0405786	0.543235	51629
SLC25A39	Lenalidomide	-0.0407407	0.59204	51629
SLC25A39	AKT inhibitor VIII	-0.0412894	0.379468	51629
SLC25A39	Cetuximab	-0.0539083	0.191965	51629
SLC25A39	Gefitinib	-0.0641752	0.120334	51629
SLC25A39	Lapatinib	-0.0644743	0.319635	51629
SLC25A39	Erlotinib	-0.0719147	0.326494	51629
SLC25A39	Afatinib	-0.0906061	0.0128681	51629
