# Supplementary material for: SLC25A39 Upregulation Is Associated with DNA Methylation, Immune Cell Infiltration, and Poor Prognosis in Hepatocellular Carcinoma
Source: Int J Mol Sci. 2026 Mar 28;27(7):3098. doi: 10.3390/ijms27073098 (PMC13073517; doi:10.3390/ijms27073098)
Supplement: Supplementary file 1 [file ijms-27-03098-s001.zip › ijms-4212820-supplementary/Table S2 SLC25A39 CTRP Drug IC50 And Expression.xlsx]

## Sheet: SheetName
symbol	drug	cor	fdr	entrez
SLC25A39	BRD-K33514849	0.197077	0.999288	51629
SLC25A39	isoliquiritigenin	0.163316	0.0523797	51629
SLC25A39	AZD4547	0.159682	0.000180339	51629
SLC25A39	avicin D	0.136395	0.0758836	51629
SLC25A39	AT7867	0.134738	0.000680948	51629
SLC25A39	AT-406	0.127191	0.160624	51629
SLC25A39	sunitinib	0.123548	0.00175577	51629
SLC25A39	CCT036477	0.122326	0.00162051	51629
SLC25A39	UNC0638	0.121439	0.00311746	51629
SLC25A39	ML162	0.118633	0.00329317	51629
SLC25A39	PIK-93	0.116778	0.00404572	51629
SLC25A39	ML239	0.116049	0.00456501	51629
SLC25A39	olaparib	0.114847	0.00354547	51629
SLC25A39	fumonisin B1	0.114172	0.0217399	51629
SLC25A39	NSC23766	0.113826	0.00449379	51629
SLC25A39	ML210	0.112163	0.00539767	51629
SLC25A39	BIX-01294	0.111296	0.00418051	51629
SLC25A39	ouabain	0.109532	0.00408623	51629
SLC25A39	tandutinib	0.107536	0.0119181	51629
SLC25A39	QS-11	0.106339	0.658593	51629
SLC25A39	simvastatin	0.10603	0.0447826	51629
SLC25A39	axitinib	0.103449	0.00786597	51629
SLC25A39	1S,3R-RSL-3	0.102816	0.00994278	51629
SLC25A39	tozasertib	0.101863	0.576492	51629
SLC25A39	SID 26681509	0.101696	0.0211861	51629
SLC25A39	ABT-199	0.101439	0.0640849	51629
SLC25A39	MLN2480	0.100731	0.261051	51629
SLC25A39	NSC48300	0.0988815	0.0112234	51629
SLC25A39	CHIR-99021	0.0979617	0.0182339	51629
SLC25A39	bendamustine	0.097897	0.0214221	51629
SLC25A39	B02	0.0966555	0.016735	51629
SLC25A39	PYR-41	0.0966056	0.0550856	51629
SLC25A39	R428	0.0954029	0.0582169	51629
SLC25A39	CIL41	0.0947603	0.16525	51629
SLC25A39	staurosporine	0.0946808	0.459604	51629
SLC25A39	DNMDP	0.0913767	0.166589	51629
SLC25A39	BRD-K51831558	0.089092	0.202208	51629
SLC25A39	teniposide	0.088991	0.107989	51629
SLC25A39	lovastatin	0.0883628	0.061727	51629
SLC25A39	neopeltolide	0.0881708	0.362915	51629
SLC25A39	ML320	0.0876454	0.0503001	51629
SLC25A39	KW-2449	0.0860164	0.0268484	51629
SLC25A39	CAL-101	0.0845973	0.114895	51629
SLC25A39	darinaparsin	0.0837011	0.198576	51629
SLC25A39	foretinib	0.0814345	0.053789	51629
SLC25A39	PLX-4720	0.0811536	0.196448	51629
SLC25A39	erastin	0.0795309	0.0605072	51629
SLC25A39	etoposide	0.0791276	0.0410789	51629
SLC25A39	BRD-K92856060	0.0788454	0.0599961	51629
SLC25A39	CIL55A	0.0788303	0.201847	51629
SLC25A39	cediranib	0.0788263	0.487793	51629
SLC25A39	BRD-M00053801	0.0785102	0.406507	51629
SLC25A39	PI-103	0.0772894	0.0632531	51629
SLC25A39	PF-184	0.0770663	0.0546689	51629
SLC25A39	AZD6482	0.0769178	0.151531	51629
SLC25A39	NVP-BSK805	0.0768755	0.0568764	51629
SLC25A39	TG-100-115	0.0762798	0.122078	51629
SLC25A39	AZD7762	0.0762741	0.0519277	51629
SLC25A39	dacarbazine	0.0746073	0.0592964	51629
SLC25A39	LY-2183240	0.0742544	0.0537882	51629
SLC25A39	istradefylline	0.0734315	0.625771	51629
SLC25A39	dexamethasone	0.0732775	0.0847858	51629
SLC25A39	KH-CB19	0.0707449	0.511634	51629
SLC25A39	KPT185	0.0702585	0.132691	51629
SLC25A39	cucurbitacin I	0.0688189	0.100736	51629
SLC25A39	GSK2636771	0.0684303	0.455994	51629
SLC25A39	A-804598	0.0680387	0.644246	51629
SLC25A39	TGX-221	0.06787	0.294947	51629
SLC25A39	fluvastatin	0.0675998	0.187931	51629
SLC25A39	BRD1378	0.0665065	0.469096	51629
SLC25A39	HLI 373	0.0665021	0.118047	51629
SLC25A39	bortezomib	0.0650083	0.109916	51629
SLC25A39	bexarotene	0.0649215	0.138285	51629
SLC25A39	BRD-K30748066	0.0646987	0.750905	51629
SLC25A39	CIL56	0.0646	0.302173	51629
SLC25A39	SZ4TA2	0.0645203	0.575727	51629
SLC25A39	bleomycin A2	0.0644311	0.230452	51629
SLC25A39	cabozantinib	0.0640601	0.181504	51629
SLC25A39	SNX-2112	0.063647	0.0988285	51629
SLC25A39	SNS-032	0.0628051	0.136812	51629
SLC25A39	SN-38	0.0623297	0.174934	51629
SLC25A39	ABT-737	0.0616549	0.177842	51629
SLC25A39	AZD1480	0.0616336	0.413923	51629
SLC25A39	dabrafenib	0.060428	0.44268	51629
SLC25A39	BRD-K99006945	0.0602577	0.420052	51629
SLC25A39	BRD-K63431240	0.0600309	0.174691	51629
SLC25A39	NSC632839	0.0598002	0.131014	51629
SLC25A39	doxorubicin	0.059273	0.124725	51629
SLC25A39	obatoclax	0.0592192	0.137193	51629
SLC25A39	imatinib	0.0586453	0.178071	51629
SLC25A39	cytochalasin B	0.0585048	0.255794	51629
SLC25A39	BRD-A02303741	0.0583174	0.281231	51629
SLC25A39	momelotinib	0.0564415	0.1812	51629
SLC25A39	BRD-K34485477	0.0563862	0.998562	51629
SLC25A39	STF-31	0.0552764	0.192266	51629
SLC25A39	BRD5468	0.0551109	0.505235	51629
SLC25A39	MLN2238	0.0549019	0.17652	51629
SLC25A39	temsirolimus	0.0545568	0.412371	51629
SLC25A39	omacetaxine mepesuccinate	0.0527813	0.267607	51629
SLC25A39	SB-225002	0.0524522	0.179966	51629
SLC25A39	RAF265	0.0519884	0.3661	51629
SLC25A39	tivozanib	0.0518474	0.295693	51629
SLC25A39	BRD9647	0.0515358	0.327347	51629
SLC25A39	BRD-K34222889	0.0515345	0.196893	51629
SLC25A39	Ki8751	0.0510149	0.267488	51629
SLC25A39	QW-BI-011	0.0509494	0.618333	51629
SLC25A39	chlorambucil	0.0508435	0.216121	51629
SLC25A39	temozolomide	0.0507935	0.433397	51629
SLC25A39	NVP-BEZ235	0.0505283	0.33714	51629
SLC25A39	GANT-61	0.0496874	0.407475	51629
SLC25A39	BRD-K90370028	0.0496524	0.920934	51629
SLC25A39	daporinad	0.0496475	0.294396	51629
SLC25A39	pevonedistat	0.049545	0.236862	51629
SLC25A39	NSC19630	0.0494492	0.336472	51629
SLC25A39	topotecan	0.0488511	0.216197	51629
SLC25A39	BRD-A05715709	0.0479942	0.757905	51629
SLC25A39	EX-527	0.0479744	0.684627	51629
SLC25A39	birinapant	0.0474716	0.473085	51629
SLC25A39	XL765	0.0466879	0.438729	51629
SLC25A39	clofarabine	0.0464878	0.236789	51629
SLC25A39	BRD-K34099515	0.046248	0.959252	51629
SLC25A39	parbendazole	0.0461884	0.236388	51629
SLC25A39	piperlongumine	0.0461254	0.24342	51629
SLC25A39	pazopanib	0.0455322	0.276285	51629
SLC25A39	OSI-930	0.0454313	0.330803	51629
SLC25A39	BRD1812	0.0452259	0.284502	51629
SLC25A39	curcumin	0.045176	0.266244	51629
SLC25A39	necrosulfonamide	0.0448113	0.37391	51629
SLC25A39	MK-1775	0.0445799	0.279665	51629
SLC25A39	barasertib	0.0444427	0.28641	51629
SLC25A39	paclitaxel	0.0444372	0.277007	51629
SLC25A39	epigallocatechin-3-monogallate	0.043104	0.374878	51629
SLC25A39	CHM-1	0.042837	0.282024	51629
SLC25A39	manumycin A	0.0425204	0.287964	51629
SLC25A39	vemurafenib	0.0421931	0.473474	51629
SLC25A39	ML203	0.0418571	0.438991	51629
SLC25A39	methylstat	0.0410264	0.429754	51629
SLC25A39	BMS-270394	0.0409926	0.398542	51629
SLC25A39	Ch-55	0.0408026	0.430931	51629
SLC25A39	tipifarnib-P1	0.0401633	0.332107	51629
SLC25A39	YK 4-279	0.0399556	0.321757	51629
SLC25A39	crizotinib	0.0395211	0.343249	51629
SLC25A39	BRD-K24690302	0.0393149	0.387981	51629
SLC25A39	veliparib	0.038999	0.64053	51629
SLC25A39	BRD6340	0.0383303	0.360393	51629
SLC25A39	Repligen 136	0.0377622	0.411587	51629
SLC25A39	abiraterone	0.037034	0.821911	51629
SLC25A39	parthenolide	0.0370263	0.5467	51629
SLC25A39	FQI-1	0.0370042	0.542853	51629
SLC25A39	myriocin	0.0369517	0.948334	51629
SLC25A39	Compound 1541A	0.0368081	0.590336	51629
SLC25A39	TG-101348	0.0365744	0.402993	51629
SLC25A39	tipifarnib-P2	0.036462	0.553119	51629
SLC25A39	dasatinib	0.0358123	0.487981	51629
SLC25A39	vincristine	0.0356425	0.361594	51629
SLC25A39	triazolothiadiazine	0.0353718	0.371949	51629
SLC25A39	CAY10618	0.0352053	0.414947	51629
SLC25A39	serdemetan	0.0349746	0.417488	51629
SLC25A39	lenvatinib	0.0347952	0.484039	51629
SLC25A39	ELCPK	0.0346458	0.609426	51629
SLC25A39	SRT-1720	0.0340414	0.486758	51629
SLC25A39	NSC95397	0.0333265	0.447881	51629
SLC25A39	ML311	0.0331985	0.412653	51629
SLC25A39	GSK461364	0.0328631	0.419199	51629
SLC25A39	ifosfamide	0.0327974	0.886228	51629
SLC25A39	pluripotin	0.0325615	0.550266	51629
SLC25A39	gemcitabine	0.0324009	0.448772	51629
SLC25A39	myricetin	0.032065	0.787831	51629
SLC25A39	BEC	0.0316847	0.999979	51629
SLC25A39	narciclasine	0.0315751	0.440096	51629
SLC25A39	isoevodiamine	0.0313167	0.441073	51629
SLC25A39	nakiterpiosin	0.031106	0.454087	51629
SLC25A39	CAY10576	0.0310691	0.696593	51629
SLC25A39	GMX-1778	0.0307428	0.496833	51629
SLC25A39	BYL-719	0.0304876	0.700103	51629
SLC25A39	fingolimod	0.0303689	0.476003	51629
SLC25A39	BRD-K35604418	0.0299507	0.484105	51629
SLC25A39	CIL70	0.0298228	0.64875	51629
SLC25A39	navitoclax	0.0297251	0.528496	51629
SLC25A39	CI-976	0.0292762	0.859685	51629
SLC25A39	nelarabine	0.0292285	0.911272	51629
SLC25A39	AA-COCF3	0.0290816	0.518179	51629
SLC25A39	BRD-K66453893	0.0289822	0.478712	51629
SLC25A39	thalidomide	0.027997	0.911038	51629
SLC25A39	mitomycin	0.0278878	0.506565	51629
SLC25A39	BRD-K44224150	0.0275067	0.994574	51629
SLC25A39	docetaxel	0.0273142	0.68692	51629
SLC25A39	AT13387	0.0270935	0.675786	51629
SLC25A39	zebularine	0.0269865	0.533826	51629
SLC25A39	PL-DI	0.0267485	0.520388	51629
SLC25A39	pifithrin-alpha	0.0265587	0.710862	51629
SLC25A39	SKI-II	0.0263853	0.599663	51629
SLC25A39	tosedostat	0.0262818	0.581409	51629
SLC25A39	MK-2206	0.02552	0.595069	51629
SLC25A39	ciclopirox	0.0252335	0.530185	51629
SLC25A39	tubastatin A	0.0248355	0.728142	51629
SLC25A39	BRD-K37390332	0.0247412	0.936698	51629
SLC25A39	pyrazolanthrone	0.0247262	0.668795	51629
SLC25A39	BMS-345541	0.0245348	0.560767	51629
SLC25A39	BRD-K45681478	0.0244058	0.629846	51629
SLC25A39	SMER-3	0.0233976	0.64669	51629
SLC25A39	I-BET151	0.0232238	0.568196	51629
SLC25A39	PF-543	0.0231105	0.66253	51629
SLC25A39	CBB-1007	0.0228648	0.920722	51629
SLC25A39	ceranib-2	0.0225144	0.588924	51629
SLC25A39	BRD-K26531177	0.0222575	0.625409	51629
SLC25A39	RG-108	0.0220707	0.677153	51629
SLC25A39	CIL55	0.0218372	0.938191	51629
SLC25A39	avrainvillamide	0.0212663	0.702758	51629
SLC25A39	sildenafil	0.0210993	0.888578	51629
SLC25A39	PDMP	0.0210835	0.661056	51629
SLC25A39	quizartinib	0.0206129	0.770776	51629
SLC25A39	ML050	0.0204791	0.671395	51629
SLC25A39	BRD-K33199242	0.020473	0.978379	51629
SLC25A39	YM-155	0.0204116	0.711791	51629
SLC25A39	Merck60	0.0203068	0.62843	51629
SLC25A39	MST-312	0.0199722	0.636787	51629
SLC25A39	WZ4002	0.019317	0.828006	51629
SLC25A39	ML031	0.0190188	0.693899	51629
SLC25A39	OSI-027	0.0190176	0.699566	51629
SLC25A39	Compound 7d-cis	0.0189837	0.698616	51629
SLC25A39	NVP-ADW742	0.0189352	0.715414	51629
SLC25A39	tigecycline	0.0179648	0.799049	51629
SLC25A39	WP1130	0.0178913	0.695892	51629
SLC25A39	IC-87114	0.0176521	0.837839	51629
SLC25A39	LRRK2-IN-1	0.0176073	0.729611	51629
SLC25A39	SB-743921	0.017593	0.669647	51629
SLC25A39	ZSTK474	0.0171561	0.788811	51629
SLC25A39	ruxolitinib	0.0169183	0.730124	51629
SLC25A39	bosutinib	0.0168807	0.717186	51629
SLC25A39	BRD-K42260513	0.016729	0.998533	51629
SLC25A39	BRD-K51490254	0.0165417	0.726859	51629
SLC25A39	GSK-3 inhibitor IX	0.016147	0.741694	51629
SLC25A39	pitstop2	0.0159509	0.949252	51629
SLC25A39	GDC-0879	0.0156306	0.821085	51629
SLC25A39	SCH-529074	0.0155117	0.780419	51629
SLC25A39	BRD-K55116708	0.015353	0.77711	51629
SLC25A39	rigosertib	0.0151931	0.72796	51629
SLC25A39	BRD9876	0.0149716	0.842401	51629
SLC25A39	tacedinaline	0.0145356	0.781601	51629
SLC25A39	leptomycin B	0.0145102	0.727053	51629
SLC25A39	BRD-K64610608	0.0143936	0.923088	51629
SLC25A39	KX2-391	0.0138598	0.745205	51629
SLC25A39	PF-573228	0.0138039	0.762866	51629
SLC25A39	bardoxolone methyl	0.0133944	0.779032	51629
SLC25A39	PAC-1	0.013247	0.766055	51629
SLC25A39	BRD-K27224038	0.0132255	0.970685	51629
SLC25A39	MK-0752	0.012978	0.8881	51629
SLC25A39	sotrastaurin	0.0128781	0.808406	51629
SLC25A39	apicidin	0.0126661	0.764968	51629
SLC25A39	DBeQ	0.0126136	0.799584	51629
SLC25A39	azacitidine	0.0122617	0.827819	51629
SLC25A39	tivantinib	0.0120428	0.8565	51629
SLC25A39	BRD-K48477130	0.011757	0.959884	51629
SLC25A39	Bax channel blocker	0.0116136	0.824767	51629
SLC25A39	masitinib	0.0109829	0.823954	51629
SLC25A39	BRD-K88742110	0.0104191	0.829104	51629
SLC25A39	SR1001	0.0101305	0.915252	51629
SLC25A39	tacrolimus	0.0100584	0.847699	51629
SLC25A39	alvocidib	0.0100049	0.880013	51629
SLC25A39	panobinostat	0.00968383	0.818038	51629
SLC25A39	trametinib	0.00961022	0.924308	51629
SLC25A39	PX-12	0.00944307	0.82341	51629
SLC25A39	BRD-K11533227	0.00940763	0.855695	51629
SLC25A39	BRD-K66532283	0.00924693	0.841661	51629
SLC25A39	CID-5951923	0.00916118	0.943333	51629
SLC25A39	necrostatin-7	0.00903419	0.870593	51629
SLC25A39	BIBR-1532	0.00870809	0.880784	51629
SLC25A39	JW-480	0.00819531	0.973544	51629
SLC25A39	BRD-K70511574	0.00815087	0.851942	51629
SLC25A39	cerulenin	0.00735431	0.866995	51629
SLC25A39	TPCA-1	0.00731165	0.876375	51629
SLC25A39	SGX-523	0.00712291	0.931671	51629
SLC25A39	cytarabine hydrochloride	0.0071091	0.865967	51629
SLC25A39	prochlorperazine	0.00703973	0.904583	51629
SLC25A39	alisertib	0.00682887	0.879654	51629
SLC25A39	NSC 74859	0.00613297	0.931349	51629
SLC25A39	entinostat	0.00603488	0.891841	51629
SLC25A39	JW-55	0.00580221	0.970988	51629
SLC25A39	BRD-K29313308	0.00556927	0.91338	51629
SLC25A39	ML083	0.00518352	0.97793	51629
SLC25A39	regorafenib	0.00507788	0.938018	51629
SLC25A39	AZD8055	0.00492865	0.916207	51629
SLC25A39	CR-1-31B	0.00447852	0.915761	51629
SLC25A39	BRD-K80183349	0.00431718	0.928434	51629
SLC25A39	SCH-79797	0.00411379	0.928	51629
SLC25A39	CD-437	0.00398249	0.929831	51629
SLC25A39	PRIMA-1-Met	0.00352223	0.968403	51629
SLC25A39	KU 0060648	0.00293753	0.952203	51629
SLC25A39	JW-74	0.00290594	0.981097	51629
SLC25A39	NVP-231	0.00271073	0.952889	51629
SLC25A39	tamatinib	0.0025239	0.983201	51629
SLC25A39	nutlin-3	0.00174522	0.97097	51629
SLC25A39	salermide	0.00173538	0.991099	51629
SLC25A39	VER-155008	0.00138074	0.97797	51629
SLC25A39	O-6-benzylguanine	0.00132293	0.995558	51629
SLC25A39	KU-55933	0.000997288	0.984762	51629
SLC25A39	AGK-2	0.000728565	0.999517	51629
SLC25A39	neratinib	0.000717363	0.98993	51629
SLC25A39	PRIMA-1	8.9872e-05	0.998423	51629
SLC25A39	AM-580	-0.000152391	0.9979	51629
SLC25A39	ML258	-0.000262597	0.998428	51629
SLC25A39	GDC-0941	-0.000267965	0.995931	51629
SLC25A39	AC55649	-0.000283481	0.999499	51629
SLC25A39	nintedanib	-0.000552573	0.994606	51629
SLC25A39	FQI-2	-0.00108716	0.980479	51629
SLC25A39	KU-0063794	-0.00191845	0.968422	51629
SLC25A39	NPC-26	-0.00204416	0.992359	51629
SLC25A39	BRD-K84807411	-0.00228561	0.995798	51629
SLC25A39	NVP-TAE684	-0.0027206	0.964377	51629
SLC25A39	vorapaxar	-0.00351461	0.954802	51629
SLC25A39	semagacestat	-0.00374877	0.988286	51629
SLC25A39	BRD-K13999467	-0.00429521	0.937912	51629
SLC25A39	MGCD-265	-0.00439541	0.92436	51629
SLC25A39	tretinoin	-0.00464543	0.925737	51629
SLC25A39	BRD-K78574327	-0.0050806	0.996293	51629
SLC25A39	BRD-K41334119	-0.00533875	0.995011	51629
SLC25A39	etomoxir	-0.00546001	0.998386	51629
SLC25A39	BCL-LZH-4	-0.00549033	0.988167	51629
SLC25A39	JQ-1	-0.00557487	0.897276	51629
SLC25A39	Compound 23 citrate	-0.00573754	0.898885	51629
SLC25A39	decitabine	-0.00619311	0.88458	51629
SLC25A39	N9-isopropylolomoucine	-0.00619821	0.89622	51629
SLC25A39	fulvestrant	-0.00643309	0.991284	51629
SLC25A39	SR-II-138A	-0.00658302	0.872993	51629
SLC25A39	BRD-K29086754	-0.00693053	0.982674	51629
SLC25A39	indisulam	-0.00709791	0.877003	51629
SLC25A39	phloretin	-0.00741636	0.872212	51629
SLC25A39	BI-2536	-0.00809903	0.847434	51629
SLC25A39	BRD-K27986637	-0.0085987	0.968689	51629
SLC25A39	GSK1059615	-0.00929005	0.982222	51629
SLC25A39	3-Cl-AHPC	-0.00935541	0.833417	51629
SLC25A39	GSK525762A	-0.009784	0.82128	51629
SLC25A39	spautin-1	-0.0102642	0.862087	51629
SLC25A39	ISOX	-0.0104836	0.806915	51629
SLC25A39	BMS-536924	-0.0117495	0.863461	51629
SLC25A39	niclosamide	-0.0118322	0.822652	51629
SLC25A39	pandacostat	-0.0118907	0.825492	51629
SLC25A39	KHS101	-0.0123839	0.800628	51629
SLC25A39	tanespimycin	-0.0124961	0.847636	51629
SLC25A39	silmitasertib	-0.0133525	0.900871	51629
SLC25A39	WZ8040	-0.0135625	0.829793	51629
SLC25A39	cimetidine	-0.0136702	0.99519	51629
SLC25A39	BRD-K71781559	-0.0139209	0.996572	51629
SLC25A39	sirolimus	-0.0142572	0.748391	51629
SLC25A39	LE-135	-0.014618	0.771939	51629
SLC25A39	RITA	-0.0148557	0.757703	51629
SLC25A39	16-beta-bromoandrosterone	-0.0149262	0.795169	51629
SLC25A39	PHA-793887	-0.0157175	0.707443	51629
SLC25A39	BRD-A94377914	-0.0161068	0.80552	51629
SLC25A39	C6-ceramide	-0.0161214	0.912149	51629
SLC25A39	BRD-K28456706	-0.0162279	0.739764	51629
SLC25A39	brefeldin A	-0.0167415	0.746195	51629
SLC25A39	importazole	-0.0171615	0.821286	51629
SLC25A39	FSC231	-0.0185445	0.99945	51629
SLC25A39	procarbazine	-0.019139	0.937276	51629
SLC25A39	isonicotinohydroxamic acid	-0.020421	0.992739	51629
SLC25A39	BRD-K61166597	-0.0209302	0.63217	51629
SLC25A39	BMS-754807	-0.0210964	0.690442	51629
SLC25A39	palmostatin B	-0.021636	0.874747	51629
SLC25A39	trifluoperazine	-0.0230256	0.700845	51629
SLC25A39	MG-132	-0.0233919	0.819368	51629
SLC25A39	erismodegib	-0.0238874	0.801106	51629
SLC25A39	BIRB-796	-0.0239473	0.635835	51629
SLC25A39	BRD-K85133207	-0.02441	0.617512	51629
SLC25A39	968	-0.0247018	0.996664	51629
SLC25A39	neuronal differentiation inducer III	-0.0249942	0.547932	51629
SLC25A39	StemRegenin 1	-0.025421	0.56553	51629
SLC25A39	gossypol	-0.0256157	0.560072	51629
SLC25A39	BRD-K04800985	-0.0260871	0.99881	51629
SLC25A39	itraconazole	-0.0261401	0.747747	51629
SLC25A39	dinaciclib	-0.0262454	0.675295	51629
SLC25A39	KU-60019	-0.0276527	0.518318	51629
SLC25A39	SB-431542	-0.028011	0.815161	51629
SLC25A39	WAY-362450	-0.028024	0.998521	51629
SLC25A39	GW-843682X	-0.0298926	0.501909	51629
SLC25A39	triptolide	-0.0299153	0.476877	51629
SLC25A39	SJ-172550	-0.0303486	0.813328	51629
SLC25A39	CAY10594	-0.0308373	0.636051	51629
SLC25A39	methotrexate	-0.0309834	0.482133	51629
SLC25A39	selumetinib	-0.0311372	0.573382	51629
SLC25A39	BRD-K14844214	-0.0321669	0.69151	51629
SLC25A39	cyclophosphamide	-0.032178	0.993392	51629
SLC25A39	BRD-K01737880	-0.0327813	0.900547	51629
SLC25A39	PRL-3 inhibitor I	-0.0331288	0.81884	51629
SLC25A39	BRD-K09344309	-0.0335542	0.966725	51629
SLC25A39	IU1	-0.0335737	0.739466	51629
SLC25A39	lomeguatrib	-0.0342085	0.567387	51629
SLC25A39	nilotinib	-0.0344877	0.693365	51629
SLC25A39	BRD-K49290616	-0.0350415	0.946737	51629
SLC25A39	ETP-46464	-0.0353686	0.551501	51629
SLC25A39	Mdivi-1	-0.0357839	0.426968	51629
SLC25A39	PD318088	-0.0367511	0.48181	51629
SLC25A39	gefitinib	-0.0372799	0.506585	51629
SLC25A39	IPR-456	-0.03745	0.811558	51629
SLC25A39	GSK4112	-0.0376271	0.475475	51629
SLC25A39	BRD8958	-0.0379191	0.982209	51629
SLC25A39	ibrutinib	-0.0380156	0.552691	51629
SLC25A39	elocalcitol	-0.0381736	0.351132	51629
SLC25A39	ciclosporin	-0.0391549	0.499413	51629
SLC25A39	purmorphamine	-0.0403164	0.413503	51629
SLC25A39	saracatinib	-0.0403194	0.433796	51629
SLC25A39	PF-3758309	-0.0404048	0.502001	51629
SLC25A39	marinopyrrole A	-0.0412508	0.448774	51629
SLC25A39	NSC30930	-0.0414393	0.573625	51629
SLC25A39	sorafenib	-0.0431881	0.343113	51629
SLC25A39	BRD-K52037352	-0.043543	0.516304	51629
SLC25A39	BRD-K50799972	-0.0435488	0.552664	51629
SLC25A39	Ko-143	-0.0438866	0.30041	51629
SLC25A39	BRD-K16147474	-0.0439209	0.904094	51629
SLC25A39	vorinostat	-0.0440276	0.274413	51629
SLC25A39	ML006	-0.0442677	0.418823	51629
SLC25A39	AZD7545	-0.0444146	0.327969	51629
SLC25A39	canertinib	-0.0452828	0.353451	51629
SLC25A39	BRD4132	-0.0458536	0.480551	51629
SLC25A39	ML029	-0.046129	0.321786	51629
SLC25A39	BRD-A86708339	-0.0468396	0.464646	51629
SLC25A39	RO4929097	-0.0468917	0.558314	51629
SLC25A39	BRD-K30019337	-0.0471502	0.891508	51629
SLC25A39	sitagliptin	-0.0492524	0.997718	51629
SLC25A39	vandetanib	-0.0499074	0.340138	51629
SLC25A39	BRD-A71883111	-0.0501369	0.268985	51629
SLC25A39	HBX-41108	-0.0501672	0.394536	51629
SLC25A39	BRD8899	-0.051376	0.630155	51629
SLC25A39	brivanib	-0.0514657	0.220059	51629
SLC25A39	skepinone-L	-0.05153	0.436827	51629
SLC25A39	tamoxifen	-0.0526506	0.423791	51629
SLC25A39	BRD-K02251932	-0.0529415	0.31039	51629
SLC25A39	SU11274	-0.0533936	0.203274	51629
SLC25A39	PF-4800567 hydrochloride	-0.0537453	0.999586	51629
SLC25A39	pifithrin-mu	-0.0566469	0.168996	51629
SLC25A39	TW-37	-0.0573815	0.169395	51629
SLC25A39	BRD-K41597374	-0.0575097	0.167159	51629
SLC25A39	AZ-3146	-0.0579168	0.179261	51629
SLC25A39	hyperforin	-0.058237	0.47401	51629
SLC25A39	cyanoquinoline 11	-0.0591128	0.520495	51629
SLC25A39	VU0155056	-0.0602078	0.816518	51629
SLC25A39	BRD-K19103580	-0.0604015	0.224542	51629
SLC25A39	betulinic acid	-0.0612048	0.68544	51629
SLC25A39	linsitinib	-0.0627024	0.154991	51629
SLC25A39	linifanib	-0.0631667	0.11235	51629
SLC25A39	BMS-195614	-0.0641513	0.283684	51629
SLC25A39	necrostatin-1	-0.0642349	0.173917	51629
SLC25A39	BRD-K97651142	-0.0662419	0.119143	51629
SLC25A39	HC-067047	-0.0674673	0.247807	51629
SLC25A39	ML334 diastereomer	-0.0690229	0.32198	51629
SLC25A39	BRD-K48334597	-0.070211	0.564863	51629
SLC25A39	belinostat	-0.0707646	0.220069	51629
SLC25A39	GW-405833	-0.0717711	0.0690151	51629
SLC25A39	lapatinib	-0.0730372	0.101868	51629
SLC25A39	VAF-347	-0.0737255	0.239041	51629
SLC25A39	MI-2	-0.0740945	0.27888	51629
SLC25A39	L-685458	-0.0749322	0.179348	51629
SLC25A39	afatinib	-0.0750816	0.106854	51629
SLC25A39	BRD1835	-0.0783664	0.0925	51629
SLC25A39	oligomycin A	-0.0788113	0.0507127	51629
SLC25A39	erlotinib	-0.0805348	0.0666356	51629
SLC25A39	PF-750	-0.0811887	0.0819548	51629
SLC25A39	BRD-K02492147	-0.0813249	0.150159	51629
SLC25A39	PD 153035	-0.0819997	0.14779	51629
SLC25A39	bafilomycin A1	-0.0826937	0.889529	51629
SLC25A39	CD-1530	-0.0839133	0.105348	51629
SLC25A39	BRD-K17060750	-0.0867405	0.0705631	51629
SLC25A39	fluorouracil	-0.0869858	0.0257478	51629
SLC25A39	valdecoxib	-0.0913867	0.0233578	51629
SLC25A39	SB-525334	-0.0988263	0.0354389	51629
SLC25A39	COL-3	-0.099923	0.0298926	51629
SLC25A39	UNC0321	-0.104904	0.231974	51629
SLC25A39	BRD-K86535717	-0.107056	0.723013	51629
SLC25A39	BRD-K96970199	-0.111181	0.998764	51629
SLC25A39	SR8278	-0.112124	0.744803	51629
SLC25A39	LY-2157299	-0.11907	0.578924	51629
SLC25A39	MI-1	-0.119509	0.0793354	51629
SLC25A39	BRD-K09587429	-0.120824	0.0407249	51629
SLC25A39	BRD-K96431673	-0.122947	0.985799	51629
SLC25A39	blebbistatin	-0.123395	0.845983	51629
SLC25A39	FGIN-1-27	-0.12425	0.29369	51629
SLC25A39	ML312	-0.126554	0.95729	51629
SLC25A39	GSK-J4	-0.137547	0.407661	51629
SLC25A39	BRD-K75293299	-0.147934	0.493886	51629
SLC25A39	austocystin D	-0.170942	5.9835e-05	51629
